# Supplementary material for: Revealing the mechanism of natural product-induced immunogenic cell death: opening a new chapter in tumor immunotherapy
Source: Front Immunol. 2024 Oct 9;15:1470071. doi: 10.3389/fimmu.2024.1470071 (PMC11496055; doi:10.3389/fimmu.2024.1470071)
Supplement: Supplementary file 1 [file Table1.xlsx]

## Sheet: Sheet1
			Classify	Name	Source	Cancer species	Molecular mechanism	References
			Triterpenoids	Ginsenoside Rg3	ginseng stems	Lung cancer, melanoma	rising in CRT and HSP expression	[36]
			Flavonoids	Baicalein	Scutellaria baicalensis	Gastric tumors	Inducing CRT and membrane-bound protein A1 translocating to the cytoplasmic membrane and releasing HMGB1 and ATP.	[38]
			Flavonoids	curcumin	Turmeric	Glioma	activating the endoplasmic reticulum stress PERK-eIF2α and IRE1α XBP1 signaling pathways	[39]
			Polyphenolic	Resveratrol	Grapes, red wine, peanuts and some berries	Ovarian cancer	triggering CRT protein cell surface exposure, HMGB1 secretion, and ATP release.	[41]
			Terpenoids	Wogonin	Root of Scutellaria baicalensis Georgi	Gastric tumors，Melanoma	ROS production induces endoplasmic reticulum (ER) stress, including phosphorylation of PERK /PKR and eIF2α, activating PI3K/AKT and inducing CRT/membrane-associated protein A1 translocation.	[45]
			Alkaloids	Capsaicin	Peppers	Osteosarcoma	inducing rapid translocation of CRT from the cell interior to the cell surface.	[47]
			Alkaloids	Psoralen	Fructus psoraleae	Breast cancer, colon cancer	Triggering a cellular stress response, including CRT outgrowth and HMGB1 release, and disrupting the degradative function of autophagic lysosomes and feedback-regulated the ERK1/2-mTOR p70S6K signaling pathway.	[48]
			Naphthoquinone	Shikonin	Arnebia euchroma	Melanoma	Effectively promoting the expression of specific DAMPs, and triggering the cystatinase cascade reaction.	[50]
			Inorganic arsenic compounds	Arsenic trioxide	Arsenic	Myeloma, bladder cancer	ATO inducing autophagy,apoptosis, iron death, and necrotic apoptosis pathways in cancer contributed to ATP release, HMGB1 version, CALR exposure of cancer cells, and IFNβ1 secretion of T cells.	[52]
			Classify	Name	Source	Cancer species	Molecular mechanism	References
			Triterpenoids	Ginsenoside Rg3	ginseng stems	Lung cancer, melanoma	Rrising in CRT and HSP expression	[36]
			Flavonoids	Baicalein	Scutellaria baicalensis	Gastric tumors	Inducing CRT and membrane-bound protein A1 translocating to the cytoplasmic membrane and releasing HMGB1 and ATP.	[38]
			Flavonoids	curcumin	Turmeric	Glioma	Activating the endoplasmic reticulum stress PERK-eIF2α and IRE1α XBP1 signaling pathways	[39]
			Polyphenolic	Resveratrol	Grapes, red wine, peanuts and some berries	Ovarian cancer	Triggering CRT protein cell surface exposure, HMGB1 secretion, and ATP release.	[41]
			Terpenoids	Wogonin	Root of Scutellaria baicalensis Georgi	Gastric tumors，Melanoma	ROS production induces endoplasmic reticulum (ER) stress, including phosphorylation of PERK /PKR and eIF2α, activating PI3K/AKT and inducing CRT/membrane-associated protein A1 translocation.	[45]
			Alkaloids	Camptothecin	Camptotheca acuminata	Breast cancer	Inhibiting topoisomerase I, triggering DNA double-strand breaks and damage	[46]
			Alkaloids	Capsaicin	Peppers	Osteosarcoma	Inducing rapid translocation of CRT from the cell interior to the cell surface.	[47]
			Other	Arsenic trioxide	Arsenic	Myeloma, bladder cancer	ATO inducing autophagy,apoptosis, iron death, and necrotic apoptosis pathways in cancer contributed to ATP release, HMGB1 version, CALR exposure of cancer cells, and IFNβ1 secretion of T cells.	[51]
			Other	Psoralen	Fructus psoraleae	Breast cancer, colon cancer	Triggering a cellular stress response, including CRT outgrowth and HMGB1 release, and disrupting the degradative function of autophagic lysosomes and feedback-regulated the ERK1/2-mTOR p70S6K signaling pathway.	[42]
			Other	Shikonin	Arnebia euchroma	Melanoma	Effectively promoting the expression of specific DAMPs, and triggering the cystatinase cascade reaction.	[53]
